# Supplementary material for: Recessive dystrophic epidermolysis bullosa results in painful small fibre neuropathy
Source: Brain. 2017 Mar 28;140(5):1238–51. doi: 10.1093/brain/awx069 (PMC5405236; doi:10.1093/brain/awx069)
Supplement: Supplementary Data [file awx069_Supp.zip]

Archive with 4 entries (4 files):
- brain-2016-01377-File012.pdf
- brain-2016-01377-File009.pdf
- brain-2016-01377-File010.pdf
- brain-2016-01377-File011.pdf
